# Supplementary material for: The Quasi-Bound State as a Predictor of Relative Binding Free Energy
Source: J Chem Inf Model. 2025 May 20;65(11):5544–52. doi: 10.1021/acs.jcim.5c00289 (PMC12164264; doi:10.1021/acs.jcim.5c00289)
Supplement: Supplementary file 1 [file ci5c00289_si_001.xlsx]

## Sheet: Ligands
Ligand Name	System	dGQB	dGQB_sd	MMGBSA_dG	rDock_Score
1822743	HSP90_helix	14.5745	1.0013	-62.7759	-36.122
1831168	HSP90_loop	14.8623	0.107864	-38.3908	-26.52
1834714	HSP90_helix	13.09	0.277553	-70.0881	-43.265
1835549	HSP90_loop	20.9572	0.0465299	-30.5909	-25.448
1860734	HSP90_loop	24.4161	0.133599	-36.9594	-21.599
1869432	HSP90_loop	18.1119	0.0756132	-38.8407	-23.029
1900771	HSP90_helix	9.74624	0.410536	-54.7322	-40.157
1901118	HSP90_loop	19.4217	1.42766	-3.02358	-10.019
1931126	HSP90_helix	22.0371	0.398072	-53.367	-39.972
1931144	HSP90_helix	21.3123	0.733539	-51.098	-35.798
1941224	HSP90_helix	19.0607	1.50809	-61.2378	-36.108
1994635	HSP90_helix	21.8848	0.349903	-53.5578	-37.914
1998739	HSP90_helix	13.0283	0.141076	-63.5451	-30.93
2014795	HSP90_helix	20.8434	0.360836	-16.3491	-40.09
2018192	HSP90_helix	22.4207	0.0765819	-22.0597	-34.942
2035336	HSP90_helix	22.7741	0.161246	-19.6762	-37.386
2036124	HSP90_helix	26.0756	0.115949	-22.4819	-41.813
2036264	HSP90_helix	9.24198	0.180136	-44.4025	-39.808
2036265	HSP90_helix	12.1642	1.25127	-65.1626	-40.202
2037086	HSP90_helix	24.4264	0.207297	-19.1098	-34.682
2062441	HSP90_helix	22.0606	0.372621	-59.9728	-34.956
2062442	HSP90_helix	18.4325	0.377817	-62.7997	-32.002
2064258	HSP90_helix	3.38791	0.0468602	-63.0473	-40.136
2064475	HSP90_loop	13.9577	0.444462	-32.8933	-18.548
2097996	HSP90_helix	22.9189	0.372723	-58.4264	-46.856
2098037	HSP90_helix	25.3693	0.128636	-53.562	-54.141
2103621	HSP90_helix	20.1405	0.300942	-15.1924	-43.627
2106289	HSP90_helix	22.5884	0.312127	-60.1474	-45.019
2110486	HSP90_helix	5.68813	0.0844831	-31.1782	-46.079
2111061	HSP90_helix	25.9976	0.127162	-55.834	-42.929
2111656	HSP90_helix	3.71015	0.0561458	-51.811	-38.667
2120683	HSP90_helix	4.34671	0.325	-54.2897	-43.832
2156001	HSP90_loop	25.2361	0.137716	-53.2891	-31.082
2209573	HSP90_loop	24.225	0.383553	-69.7177	-34.34
2213022	HSP90_helix	23.9716	0.494497	-51.1383	-35.629
2215777	HSP90_helix	28.7168	0.0289938	-52.5325	-45.319
2271059	HSP90_helix	25.5741	0.15351	-58.0823	-40.965
2305541	HSP90_helix	25.4255	0.237267	-66.8126	-54.324
2305586	HSP90_helix	27.8162	0.0335603	-56.6936	-48.765
1A	HSP90_helix	25.3034	0.0870639	-52.935	-38.91
1B	HSP90_helix	26.2353	0.0716917	-57.4482	-39.718
1C	HSP90_helix	23.567	0.184648	-50.7933	-38.543
1D	HSP90_helix	25.4942	0.0731888	-48.5243	-38.838
1E	HSP90_helix	16.1202	0.126262	-48.1845	-38.521
1F	HSP90_helix	23.8395	0.0760327	-51.1117	-41.506
1G	HSP90_helix	21.7977	0.187951	-60.0775	-45.937
1G_NEWORIENTATION	HSP90_helix	24.6022	0.217434	-58.5801	-45.794
1H	HSP90_helix	24.4177	0.0936593	-59.6373	-44.363
1I	HSP90_helix	18.8857	0.425892	-55.5288	-40.809
2106289_NEUTRAL	HSP90_helix	18.5561	0.349497	-22.8568	-45.611
2A	HSP90_helix	24.7161	0.252489	-58.7534	-41.708
2A_2	HSP90_helix	21.6153	0.138975	-17.6499	-36.535
2C	HSP90_helix	19.8956	0.0857392	-26.2976	-36.727
2S	HSP90_helix	18.5657	0.0622694	-19.9379	-36.728
3A	HSP90_helix	25.8766	0.161551	-60.673	-43.564
3A-D	HSP90_helix	20.7679	0.433677	-55.4646	-37.665
3B-D	HSP90_helix	24.3766	0.59344	-59.3247	-39.059
4C	HSP90_helix	19.8382	0.252712	-57.5476	-29.277
4F	HSP90_helix	20.4443	0.442333	-61.3502	-38.584
5B	HSP90_helix	22.1755	0.101583	-18.3321	-46.053
5C	HSP90_helix	25.8693	0.0680378	-16.1377	-27.927
5D	HSP90_helix	24.5427	0.145442	-16.7979	-45.437
5F	HSP90_helix	21.1143	0.0604651	-49.3167	-37.99
5G	HSP90_helix	25.9203	0.109715	-15.018	-38.453
5I	HSP90_helix	25.0738	0.127474	-23.6634	-44.657
5K	HSP90_helix	22.4351	0.0991045	-27.1726	-47.054
5O	HSP90_helix	23.5386	0.0873102	-48.7854	-37.585
5Q	HSP90_helix	25.4647	0.0976295	-14.9284	-40.033
5S	HSP90_helix	23.7666	0.347503	-22.9432	-47.406
5W	HSP90_helix	24.6639	0.172616	-16.6136	-38.85
5X	HSP90_helix	13.8161	0.108741	-12.1248	-45.262
COMP-11	HSP90_helix	21.2007	0.628073	-64.2973	-33.212
COMP-12	HSP90_helix	13.7783	0.338066	-56.1193	-32.684
COMP-13	HSP90_helix	17.882	0.968432	-61.6845	-27.9
COMP-15	HSP90_helix	22.5256	0.0569263	-57.9372	-33.692
COMP-17	HSP90_helix	22.8036	0.301027	-57.8532	-36.057
COMP-19	HSP90_helix	10.1791	0.185019	-53.0104	-33.166
COMP-3	HSP90_loop	20.5215	0.0507045	-43.5854	-28.299
COMP-4	HSP90_loop	18.9632	0.0464153	-38.8738	-28.964
COMP-5	HSP90_loop	25.3322	0.098924	-34.518	-21.331
COMP-7	HSP90_helix	22.8655	0.421067	-46.525	-32.149
COMP-9	HSP90_helix	25.9552	0.157065	-56.0943	-32.534
SAD_10	HSP90_helix	15.384	0.305163	-92.2862	-53.416
SAD_18	HSP90_helix	8.22451	0.837502	-62.5708	-48.157
SAD_19	HSP90_helix	15.0401	0.068896	-84.9007	-52.834
SAD_20	HSP90_helix	3.60032	0.960667	-52.7217	-51.302
SAD_21	HSP90_helix	5.3859	0.318445	-50.3938	-42.054
SAD_3	HSP90_helix	12.1939	0.624557	-58.7966	-50.792
SAD_7	HSP90_helix	8.37508	0.146447	-46.1639	-37.664
VER-49009-B	HSP90_loop	23.3881	0.446758	-62.8889	-29.993
VER-50589	HSP90_loop	24.3081	0.920728	-67.3001	-29.339
1Y8Y	CDK2_SeriesA	5.84616	0.424678	-44.8164	-11.5772
1Y91	CDK2_SeriesA	8.39236	0.175298	-54.0581	-21.6137
2C68	CDK2_SeriesA	2.47403	0.450555	-45.7162	-13.3925
2C69	CDK2_SeriesA	5.83921	0.081456	-46.6046	-13.5284
2C6I	CDK2_SeriesA	6.37366	0.295358	-48.1452	-14.4321
2C6K	CDK2_SeriesA	6.20455	0.223289	-51.9357	-14.2411
2C6L	CDK2_SeriesA	5.19025	0.57576	-50.8701	-22.8391
2C6M	CDK2_SeriesA	7.07317	0.326368	-53.6454	-11.7294
2C6O	CDK2_SeriesA	3.91605	2.22861	-51.2141	-13.4301
2R3F	CDK2_SeriesA	0.98899	0.309511	-47.2689	-10.9276
2R3G	CDK2_SeriesA	3.92697	1.74313	-45.7013	-12.7327
2R3H	CDK2_SeriesA	4.55028	0.113731	-39.6796	-8.18183
2R3I	CDK2_SeriesA	2.73814	0.191547	-43.0297	-13.2159
2R3J	CDK2_SeriesA	5.87196	0.202377	-47.4195	-14.0805
2R3K	CDK2_SeriesA	7.08955	0.0789972	-44.5773	-14.7969
2R3L	CDK2_SeriesA	7.42744	0.0874932	-48.885	-13.7418
2R3M	CDK2_SeriesA	4.606	0.0730812	-51.6557	-13.4212
2R3N	CDK2_SeriesA	4.95175	0.211743	-50.8117	-14.2826
2R3N	CDK2_SeriesA	5.26851	0.206914	-50.8117	-14.2826
2R3O	CDK2_SeriesA	7.83074	0.124056	-51.2004	-12.3146
2R3P	CDK2_SeriesA	5.04492	0.117739	-56.1139	-15.2615
2R3R	CDK2_SeriesA	4.40164	0.293834	-48.3121	-14.8383
2R3Q	CDK2_SeriesA	5.66237	0.243668	-45.125	-17.5267
5LMK_A	CDK2_SeriesA	1.29956	0.091571	-59.9182	-13.7137
5L2W_A	CDK2_SeriesA	4.28789	0.128802	-55.0704	-16.2829
5JQ8_A	CDK2_SeriesA	6.20908	0.26797	-50.5646	-18.5431
5JQ8_A	CDK2_SeriesA	6.66182	0.313395	-50.5646	-18.5431
5JQ5_A	CDK2_SeriesA	8.60284	0.347145	-65.8376	-16.7536
5JQ5_A	CDK2_SeriesA	8.60284	0.347145	-65.8376	-16.7536
3WBL_A	CDK2_SeriesA	1.26547	1.36632	-37.1449	-27.7367
3PJ8_A	CDK2_SeriesA	3.83967	0.224301	-58.288	-12.2624
3PJ8_A	CDK2_SeriesA	4.23874	0.231098	-58.288	-12.2624
2VTR_A	CDK2_SeriesA	1.85888	0.446318	-42.6497	-9.17256
2VTM_A	CDK2_SeriesA	3.55409	0.12795	-26.8659	-5.70799
2A4L_A	CDK2_SeriesA	3.54621	0.488933	-51.535	-10.5014
2A0C_X	CDK2_SeriesA	4.38876	0.672558	-45.072	-22.5639
2A0C_X	CDK2_SeriesA	5.89037	0.214717	-45.072	-22.5639
1G5S_A	CDK2_SeriesA	8.85539	1.02807	-64.8234	-24.7442
1G5S_A	CDK2_SeriesA	9.75839	1.04819	-64.8234	-24.7442
CHEMBL86066	CDK2_SeriesA	8.75389	0.388581	-55.4835	-10.7501
CHEMBL85015	CDK2_SeriesA	8.04606	0.204359	-40.697	-7.92106
CHEMBL85015	CDK2_SeriesA	4.41284	0.151896	-40.697	-7.92106
CHEMBL84944	CDK2_SeriesA	14.5584	0.4302	-48.7965	-10.8887
CHEMBL84944	CDK2_SeriesA	6.63612	0.963589	-48.7965	-10.8887
CHEMBL83320	CDK2_SeriesA	8.99798	0.509333	-56.798	-17.6342
CHEMBL83320	CDK2_SeriesA	11.0223	0.964807	-56.798	-17.6342
CHEMBL521274	CDK2_SeriesA	6.17113	1.19492	-55.2897	-9.37843
CHEMBL521274	CDK2_SeriesA	8.30384	0.272886	-55.2897	-9.37843
CHEMBL482211	CDK2_SeriesA	9.62176	0.215421	-59.5544	-12.6985
CHEMBL482211	CDK2_SeriesA	7.82577	0.251103	-59.5544	-12.6985
CHEMBL482193	CDK2_SeriesA	10.0354	0.16924	-58.1681	-6.74361
CHEMBL482193	CDK2_SeriesA	9.06673	0.164717	-58.1681	-6.74361
CHEMBL419931	CDK2_SeriesA	5.9962	2.13214	-40.6	-9.60683
CHEMBL419931	CDK2_SeriesA	7.27468	1.25644	-40.6	-9.60683
CHEMBL401303	CDK2_SeriesA	4.47176	0.113281	-47.9207	-11.9431
CHEMBL382607	CDK2_SeriesA	4.14863	2.74484	152.031	-11.4899
CHEMBL367150	CDK2_SeriesA	8.20257	0.672493	-57.9136	-11.6356
CHEMBL3655774	CDK2_SeriesA	6.17113	1.19492	-32.6272	-9.89354
CHEMBL3655774	CDK2_SeriesA	3.94865	3.27788	-32.6272	-9.89354
CHEMBL3655772	CDK2_SeriesA	8.71732	0.517002	-42.4836	-7.90225
CHEMBL3655772	CDK2_SeriesA	5.91041	0.610731	-42.4836	-7.90225
CHEMBL3655771	CDK2_SeriesA	8.45295	0.428449	-45.0437	-11.8526
CHEMBL3655771	CDK2_SeriesA	4.19358	0.0701974	-45.0437	-11.8526
CHEMBL3655770	CDK2_SeriesA	7.69749	0.165297	-41.4545	-9.53287
CHEMBL3655770	CDK2_SeriesA	4.01375	0.305612	-41.4545	-9.53287
CHEMBL3655768	CDK2_SeriesA	7.11843	0.861826	-50.1134	-10.6535
CHEMBL3655768	CDK2_SeriesA	6.92828	1.11999	-50.1134	-10.6535
CHEMBL3655766	CDK2_SeriesA	4.44424	2.75227	-53.8332	-13.2645
CHEMBL3655766	CDK2_SeriesA	2.81649	0.718421	-53.8332	-13.2645
CHEMBL3655765	CDK2_SeriesA	10.3087	0.368678	-53.9318	-9.30085
CHEMBL3655765	CDK2_SeriesA	10.0215	0.472423	-53.9318	-9.30085
CHEMBL3655764	CDK2_SeriesA	9.23545	0.576295	-49.5665	-10.2677
CHEMBL3655764	CDK2_SeriesA	7.2835	1.21868	-49.5665	-10.2677
CHEMBL3655763	CDK2_SeriesA	9.86629	0.332324	-41.9752	-9.85189
CHEMBL3655763	CDK2_SeriesA	4.19007	0.481184	-41.9752	-9.85189
CHEMBL3655762	CDK2_SeriesA	13.681	0.390838	-44.5253	-10.1902
CHEMBL3655762	CDK2_SeriesA	6.47168	0.229232	-44.5253	-10.1902
CHEMBL3642653	CDK2_SeriesA	5.04147	0.187717	-38.127	-8.96284
CHEMBL3642652	CDK2_SeriesA	1.14588	0.0272815	-40.3145	-10.3294
CHEMBL3642651	CDK2_SeriesA	0.822953	0.0259618	-38.0346	-10.3598
CHEMBL3642650	CDK2_SeriesA	3.68736	0.112786	-48.8903	-11.2115
CHEMBL3642649	CDK2_SeriesA	3.83637	0.350771	-47.6396	-8.87702
CHEMBL3642648	CDK2_SeriesA	4.84439	0.249186	-47.4108	-10.6081
CHEMBL3642647	CDK2_SeriesA	4.71826	0.298872	-45.5631	-10.1945
CHEMBL3642646	CDK2_SeriesA	4.24081	0.182202	-44.8715	-9.56904
CHEMBL361833	CDK2_SeriesA	6.69769	0.488914	-47.0175	-13.6746
CHEMBL360573	CDK2_SeriesA	8.79933	0.617823	-46.5914	-13.7563
CHEMBL2163612	CDK2_SeriesA	5.60857	0.108782	-10.6093	-10.3934
CHEMBL2163604	CDK2_SeriesA	7.36076	0.137088	-21.6049	-12.9751
CHEMBL2103840	CDK2_SeriesA	4.55192	0.436966	-54.8592	-12.2257
CHEMBL206659	CDK2_SeriesA	8.01657	0.425649	-34.9786	-8.13427
CHEMBL206109	CDK2_SeriesA	6.16667	0.317434	-56.4877	-4.74763
CHEMBL203573	CDK2_SeriesA	6.11661	0.415833	-30.4899	-10.8667
CHEMBL202695	CDK2_SeriesA	5.50526	0.226873	-47.9219	-13.3126
CHEMBL1922219	CDK2_SeriesA	7.38841	0.40067	-43.0594	-10.3658
CHEMBL1922219	CDK2_SeriesA	5.91871	1.61565	-43.0594	-10.3658
CHEMBL1922218	CDK2_SeriesA	8.98677	0.461225	-49.0934	-16.0634
CHEMBL1922218	CDK2_SeriesA	7.60062	0.510348	-49.0934	-16.0634
CHEMBL1922212	CDK2_SeriesA	6.19199	1.16064	-36.5251	-12.7149
CHEMBL1922212	CDK2_SeriesA	8.34533	0.776275	-36.5251	-12.7149
CHEMBL1922211	CDK2_SeriesA	12.4053	1.33228	-36.7484	-12.8431
CHEMBL1922211	CDK2_SeriesA	8.72123	0.634349	-36.7484	-12.8431
CHEMBL1922210	CDK2_SeriesA	5.00646	0.615671	-35.9759	-14.8163
CHEMBL1922210	CDK2_SeriesA	3.83648	0.206838	-35.9759	-14.8163
CHEMBL1922209	CDK2_SeriesA	9.36714	0.143185	-53.8728	-9.54484
CHEMBL1922209	CDK2_SeriesA	8.35757	0.259675	-53.8728	-9.54484
CHEMBL1922123	CDK2_SeriesA	11.3294	0.44591	-51.0924	-10.2305
CHEMBL1922123	CDK2_SeriesA	9.66233	0.407215	-51.0924	-10.2305
CHEMBL1922122	CDK2_SeriesA	12.8687	1.18912	-45.6243	-11.4673
CHEMBL1922122	CDK2_SeriesA	7.65458	0.440465	-45.6243	-11.4673
CHEMBL1922121	CDK2_SeriesA	11.691	0.34479	-44.125	-10.2382
CHEMBL1922121	CDK2_SeriesA	7.26344	1.16785	-44.125	-10.2382
CHEMBL1922120	CDK2_SeriesA	11.3077	0.44086	-54.9428	-12.7891
CHEMBL1922120	CDK2_SeriesA	7.97282	0.96675	-54.9428	-12.7891
CHEMBL181606	CDK2_SeriesA	7.47251	0.271666	-50.5205	-14.3667
CHEMBL181606	CDK2_SeriesA	7.24949	0.321071	-50.5205	-14.3667
CHEMBL181114	CDK2_SeriesA	7.85909	0.380718	-52.9029	-16.1467
CHEMBL178785	CDK2_SeriesA	8.70243	0.536661	158.776	-15.9289
CHEMBL178769	CDK2_SeriesA	7.93699	0.450308	-50.1384	-12.5048
CHEMBL178179	CDK2_SeriesA	10.6569	0.735675	-72.5638	21.8789
CHEMBL14762	CDK2_SeriesA	12.2916	0.140842	-52.2231	-9.57504
CHEMBL14762	CDK2_SeriesA	6.53743	0.0636194	-52.2231	-9.57504
CHEMBL1234085	CDK2_SeriesB	12.6458	0.420469	-60.3767	-43.4327
CHEMBL1234087	CDK2_SeriesB	17.1675	2.45762	-61.6667	-17.5642
CHEMBL1276446	CDK2_SeriesB	14.9978	0.356101	-63.7758	-53.5536
CHEMBL1794054	CDK2_SeriesB	12.9418	0.43933	-73.2486	-30.9114
CHEMBL1794055	CDK2_SeriesB	16.2931	0.60043	-61.1722	-33.4056
CHEMBL1964243	CDK2_SeriesB	16.0688	0.423064	-63.2198	-54.1742
CHEMBL1964244	CDK2_SeriesB	15.4749	0.567991	-65.4579	-54.4562
CHEMBL1964245	CDK2_SeriesB	16.9479	0.437937	-56.2913	-45.8044
CHEMBL1964251	CDK2_SeriesB	16.8624	0.437923	-66.3495	-47.9443
CHEMBL1964252	CDK2_SeriesB	16.3595	0.450613	-55.8202	-87.154
CHEMBL1964255	CDK2_SeriesB	15.7584	0.660515	-67.5031	-53.8707
CHEMBL260103	CDK2_SeriesB	12.9278	1.40747	-57.2863	-29.9681
CHEMBL269827	CDK2_SeriesB	16.4933	2.98312	-55.2761	-31.1662
CHEMBL269846	CDK2_SeriesB	10.4197	0.0766732	-51.5051	-27.8515
CHEMBL269882	CDK2_SeriesB	14.6242	0.740496	-61.111	-32.0023
CHEMBL270054	CDK2_SeriesB	16.1529	0.535722	-65.9524	-31.3129
CHEMBL270132	CDK2_SeriesB	21.2426	1.32735	-60.717	-32.98
CHEMBL270544	CDK2_SeriesB	15.054	0.925969	-65.3302	-34.2504
CHEMBL271136	CDK2_SeriesB	18.9017	3.19375	76.0624	-30.782
CHEMBL271137	CDK2_SeriesB	11.5641	0.569235	-65.0986	-32.0565
CHEMBL271160	CDK2_SeriesB	11.9305	0.777096	-68.0678	-40.7161
CHEMBL271182	CDK2_SeriesB	16.5426	0.0910679	-59.51	-33.3331
CHEMBL271183	CDK2_SeriesB	17.2797	0.0487526	-65.9575	-32.6253
CHEMBL271595	CDK2_SeriesB	14.6544	0.877687	-63.3532	-33.6945
CHEMBL271778	CDK2_SeriesB	13.6273	0.972976	-63.1533	-30.0225
CHEMBL271822	CDK2_SeriesB	16.7143	1.68625	-67.7011	-30.9926
CHEMBL271842	CDK2_SeriesB	16.1382	0.336834	-58.8994	-30.4745
CHEMBL271843	CDK2_SeriesB	12.5722	3.02719	-63.2447	-31.3039
CHEMBL271952	CDK2_SeriesB	13.3587	0.757617	56.6149	-31.8436
CHEMBL271953	CDK2_SeriesB	18.2548	2.19071	-75.0388	-32.2194
CHEMBL272165	CDK2_SeriesB	20.6151	1.56245	-76.8956	-33.2629
CHEMBL272217	CDK2_SeriesB	13.965	0.563447	45.9079	-28.5098
CHEMBL272380	CDK2_SeriesB	15.8982	0.655897	-72.464	-32.7228
CHEMBL272387	CDK2_SeriesB	12.262	13.9292	-53.1737	-51.7025
CHEMBL272389	CDK2_SeriesB	14.5704	6.41578	-45.0057	-50.2892
CHEMBL272414	CDK2_SeriesB	7.84322	0.286309	-61.8659	-33.2566
CHEMBL272667	CDK2_SeriesB	17.8273	0.177084	-69.9069	-32.0283
CHEMBL272668	CDK2_SeriesB	18.9719	0.156978	-63.8937	-30.3707
CHEMBL272684	CDK2_SeriesB	13.3501	1.47916	-66.5823	-35.8784
CHEMBL272833	CDK2_SeriesB	12.7116	0.7195	nan	-32.0379
CHEMBL272885	CDK2_SeriesB	7.27761	2.67984	-163.413	-32.8798
CHEMBL273060	CDK2_SeriesB	12.2031	2.10853	-67.084	-32.3614
CHEMBL273061	CDK2_SeriesB	14.8558	0.892975	-62.0818	-30.2718
CHEMBL314397	CDK2_SeriesB	8.36422	0.371888	-45.2149	-29.8085
CHEMBL405042	CDK2_SeriesB	9.3625	0.871511	-52.9699	-35.3901
CHEMBL407709	CDK2_SeriesB	18.0622	0.629945	-63.3085	-31.526
CHEMBL408131	CDK2_SeriesB	9.43959	0.0805128	-51.7415	-26.1239
CHEMBL408210	CDK2_SeriesB	11.18	1.17564	-68.5179	-40.0675
CHEMBL409104	CDK2_SeriesB	14.1299	0.807468	-60.0074	-36.8276
CHEMBL409619	CDK2_SeriesB	12.986	0.668896	-64.0735	-29.8916
CHEMBL409690	CDK2_SeriesB	15.0116	1.65871	-55.6089	-31.8708
CHEMBL409731	CDK2_SeriesB	21.7985	0.231428	-62.6051	-31.6741
CHEMBL409868	CDK2_SeriesB	15.4581	13.339	-68.519	-33.3546
CHEMBL409892	CDK2_SeriesB	16.5328	1.43963	-69.8566	-32.5318
CHEMBL410072	CDK2_SeriesB	16.2101	3.00878	16.2765	-65.0595
CHEMBL410293	CDK2_SeriesB	14.6701	0.120355	-65.5392	-37.697
CHEMBL410517	CDK2_SeriesB	11.2028	0.0705433	-55.869	-27.7476
CHEMBL410883	CDK2_SeriesB	18.5653	0.152438	130.925	-33.1663
CHEMBL411224	CDK2_SeriesB	11.9608	0.958785	-65.5836	-40.7549
CHEMBL411425	CDK2_SeriesB	12.8404	0.51853	50.6161	-32.4225
CHEMBL411426	CDK2_SeriesB	8.55038	0.669266	-65.7104	-45.3623
CHEMBL411490	CDK2_SeriesB	14.2616	2.28843	-64.9651	-32.4584
CHEMBL411491	CDK2_SeriesB	15.1814	0.571346	-63.7588	-31.2432
CHEMBL411696	CDK2_SeriesB	12.9741	0.486278	-64.284	-33.0631
CHEMBL411865	CDK2_SeriesB	12.6592	0.559901	-70.1889	-33.657
CHEMBL411886	CDK2_SeriesB	18.1599	0.124574	-66.2864	-31.1614
CHEMBL411887	CDK2_SeriesB	13.8627	2.79323	-57.8086	-36.7219
CHEMBL412091	CDK2_SeriesB	17.4426	1.26938	166.822	-50.0827
CHEMBL412097	CDK2_SeriesB	13.627	0.291214	-44.21	-36.7858
CHEMBL429142	CDK2_SeriesB	14.6579	0.164046	-57.8524	-38.0106
CHEMBL438721	CDK2_SeriesB	14.0152	0.413774	-60.4882	-30.2732
CHEMBL445945	CDK2_SeriesB	14.3471	1.24363	-65.972	-34.1434
CHEMBL455946	CDK2_SeriesB	10.4989	0.216669	-50.4431	-29.9672
1E9H	CDK2_SeriesB	10.288	2.69072	-47.2062	-19.1697
1FVT	CDK2_SeriesB	6.7123	1.37172	-53.7607	-27.706
1FVV	CDK2_SeriesB	6.72	0.483346	-63.3328	-20.5797
1KE5	CDK2_SeriesB	12.4526	0.381999	-58.0705	-17.4357
1KE6	CDK2_SeriesB	16.5949	0.945816	-54.8994	-17.1443
1KE7	CDK2_SeriesB	13.4929	2.46642	-57.2301	-18.3591
1KE8	CDK2_SeriesB	12.5253	0.448331	-62.4356	-34.4877
1KE9	CDK2_SeriesB	8.562	0.489303	-57.247	-19.311
1P2A	CDK2_SeriesB	9.51928	0.365716	-57.3694	-22.8372
1R78	CDK2_SeriesB	10.6684	0.337588	-72.7902	-29.0327
2BHH	CDK2_SeriesB	9.54734	0.351731	-42.2422	-16.1254
2BKZ	CDK2_SeriesB	4.78387	1.13143	-48.9608	-16.7229
2VTI	CDK2_SeriesB	11.2779	0.213432	-51.997	-18.8667
4FKP	CDK2_SeriesB	14.907	0.334553	-66.1943	-21.2239
4FKQ	CDK2_SeriesB	14.5546	1.55559	-65.068	-13.657
4FKS	CDK2_SeriesB	7.48521	0.540556	-65.4257	-18.8479
4FKT	CDK2_SeriesB	14.9005	0.269379	-64.4986	-16.0484
4FKU	CDK2_SeriesB	14.6946	0.125752	-63.325	-16.3926
4FKV	CDK2_SeriesB	20.4275	1.96059	-65.6187	-21.1281
4FKW	CDK2_SeriesB	21.2786	2.26405	-69.3941	-18.3462
4FX3	CDK2_SeriesB	21.8727	0.181717	-63.6911	-16.7032
LIG_23	CDK2_SeriesB	18.7805	2.4938	-38.7777	-25.717
LIG_48	CDK2_SeriesB	10.1381	5.86577	-57.177	-19.94
LIG_67	CDK2_SeriesB	3.19221	0.769063	-50.299	-16.085
LIG_72	CDK2_SeriesB	13.3244	0.0873993	-58.1024	-13.9402
LIG_85	CDK2_SeriesB	10.4133	0.26315	-61.0155	-13.7317
LIG_94	CDK2_SeriesB	16.4606	1.03197	-57.3158	-15.0996
LIG_102	CDK2_SeriesB	15.2525	0.444038	-61.4343	-16.3997
LIG_103	CDK2_SeriesB	15.6883	0.70692	-50.8974	-16.7825
LIG_104	CDK2_SeriesB	15.5978	1.38768	-51.2604	-18.2637
LIG_107	CDK2_SeriesB	10.8419	0.433395	-53.3425	-13.4709
LIG_108	CDK2_SeriesB	16.3802	0.442524	-47.5417	-20.6179
1VYW_A	CDK2_SeriesC	15.797	0.108933	-46.0032	-7.27476
1VYZ_A	CDK2_SeriesC	15.9168	0.266872	-44.1755	-12.706
2BPM_A	CDK2_SeriesC	8.67056	1.5269	-29.9806	-7.35479
2BTR_A	CDK2_SeriesC	13.7172	0.110739	-53.8767	-4.93436
2BTS_A	CDK2_SeriesC	2.6506	5.70317	-46.4693	-6.70943
2UZB_A	CDK2_SeriesC	3.25769	0.312182	-60.7483	-13.0527
2UZD_A	CDK2_SeriesC	2.94346	0.564627	-60.4225	-16.5375
2UZE_A	CDK2_SeriesC	2.80798	0.23446	-46.7099	-12.3864
2UZL_A	CDK2_SeriesC	3.40061	0.165766	-62.3891	-13.526
2UZN_A	CDK2_SeriesC	2.71774	0.321352	-68.5421	-15.4875
2UZO_A	CDK2_SeriesC	2.74001	0.296058	-60.1621	-13.9011
2VTO_A	CDK2_SeriesC	12.0669	2.8103	-54.1513	-13.9213
2VTP_A	CDK2_SeriesC	11.4466	2.32518	-55.7836	-17.1295
2VTQ_A	CDK2_SeriesC	12.5682	2.38412	-53.3263	-13.8348
2VTT_A	CDK2_SeriesC	11.6817	3.52095	-45.3306	-13.5956
2VU3_A	CDK2_SeriesC	13.3713	8.07374	-51.2121	-5.31968
2W1H_A	CDK2_SeriesC	10.3017	1.09463	-49.3179	-12.415
3IG7_A	CDK2_SeriesC	16.1481	0.149904	-49.3264	-8.04991
3IGG_A	CDK2_SeriesC	12.7262	0.588531	-51.2032	-5.5928
3QTQ_A	CDK2_SeriesC	3.41026	0.361668	-32.8564	-2.6953
3QTR_A	CDK2_SeriesC	14.5146	0.635593	-52.9099	-8.15837
3QTS_A	CDK2_SeriesC	1.39005	9.91474	-22.3697	-11.2087
3QTU_A	CDK2_SeriesC	14.2977	2.38462	-43.7635	-14.0934
3QTW_A	CDK2_SeriesC	11.9698	0.0907176	-62.4794	-9.39777
3QTX_A	CDK2_SeriesC	15.705	0.285157	-60.4676	-8.46052
3QTZ_A	CDK2_SeriesC	18.7567	0.14991	-63.464	-9.4206
3QU0_A	CDK2_SeriesC	13.4737	0.79098	-54.5508	-8.00264
3QXP_A	CDK2_SeriesC	16.8467	0.186857	-67.1344	-9.62597
3R8U_A	CDK2_SeriesC	6.35962	0.616945	-39.0028	-3.54155
3R8V_A	CDK2_SeriesC	3.78828	0.633079	-39.5701	-12.2839
3R8Z_A	CDK2_SeriesC	6.74343	0.99472	-40.3359	-6.50493
3R9H_A	CDK2_SeriesC	16.511	1.32166	-48.3808	-9.33967
3R9N_A	CDK2_SeriesC	7.66013	0.0743104	-47.8148	-12.1085
3RAH_A	CDK2_SeriesC	8.37945	0.0867086	-49.2188	-12.6811
3RAK_A	CDK2_SeriesC	10.9977	0.275877	-65.3989	-8.95793
3RAL_A	CDK2_SeriesC	14.9561	0.161094	-63.4891	-9.52326
3RJC_A	CDK2_SeriesC	13.13	0.796728	-51.3095	-8.02321
3RK5_A	CDK2_SeriesC	10.0657	1.13276	-59.19	-11.0048
3RK7_A	CDK2_SeriesC	9.02213	0.96094	-61.8067	-11.7819
3RK9_A	CDK2_SeriesC	9.97479	0.691701	-45.0705	-8.8234
3RKB_A	CDK2_SeriesC	16.1383	0.324858	-53.431	-9.48076
3RMF_A	CDK2_SeriesC	13.56	1.2776	-52.0242	-11.6987
3RNI_A	CDK2_SeriesC	15.1258	1.10973	-59.916	-9.81365
3RPR_A	CDK2_SeriesC	2.04752	0.226738	-37.0884	-10.2025
3RPV_A	CDK2_SeriesC	15.8663	0.232145	-62.868	-10.103
3RPY_A	CDK2_SeriesC	11.8218	0.114177	-48.2515	-5.17385
3RZB_A	CDK2_SeriesC	5.23217	0.314069	-28.9081	-7.41175
3S00_A	CDK2_SeriesC	8.63812	0.588871	-43.1258	-5.65613
3S0O_A	CDK2_SeriesC	6.17185	0.651028	-40.6443	-5.58388
3S1H_A	CDK2_SeriesC	8.67682	0.720145	-61.8991	-8.8158
3SQQ_A	CDK2_SeriesC	14.2333	0.687143	-63.883	-12.6993
4EK4_A	CDK2_SeriesC	15.2211	0.123198	-46.7413	-9.40024
4EK5_A	CDK2_SeriesC	16.2369	0.198393	-45.4909	-12.5307
4EK6_A	CDK2_SeriesC	16.5511	0.105833	-48.1974	-8.93755
4FKG_A	CDK2_SeriesC	16.1531	0.129368	-42.0591	-9.32267
4FKI_A	CDK2_SeriesC	15.9435	0.121455	-44.0756	-6.69205
4FKJ_A	CDK2_SeriesC	17.0999	0.0926216	-52.3014	-3.13516
4GCJ_A	CDK2_SeriesC	17.0343	0.170608	-67.1655	-12.8049
4LYN_A	CDK2_SeriesC	15.4594	0.471875	-66.2346	-12.4655
5D1J_A	CDK2_SeriesC	15.058	0.705338	-61.4261	-11.473
CHEMBL102241	CDK2_SeriesC	5.75788	0.635351	-57.7077	-5.28886
CHEMBL103104	CDK2_SeriesC	6.35769	0.507502	-46.7903	0.58937
CHEMBL103115	CDK2_SeriesC	4.76736	0.362592	-50.2402	-6.81114
CHEMBL103382	CDK2_SeriesC	14.6203	0.129304	-65.3803	0.362484
CHEMBL111897	CDK2_SeriesC	14.8968	0.267002	-37.93	1.8977
CHEMBL112136	CDK2_SeriesC	17.2436	0.170374	-50.9994	-8.83954
CHEMBL112442	CDK2_SeriesC	13.3409	0.385954	-37.7929	-3.21534
CHEMBL114247	CDK2_SeriesC	11.9634	0.222876	-51.9756	-9.99847
CHEMBL114432	CDK2_SeriesC	17.2423	0.141027	-52.8223	-4.34357
CHEMBL114577	CDK2_SeriesC	17.954	0.11686	-44.9479	-9.81289
CHEMBL114851	CDK2_SeriesC	15.889	0.0935729	-47.0282	-6.83991
CHEMBL114917	CDK2_SeriesC	16.1647	0.087614	-48.8196	-5.04378
CHEMBL115047	CDK2_SeriesC	15.9744	0.21552	-49.7603	-7.47548
CHEMBL115125	CDK2_SeriesC	11.0376	0.242366	-43.6114	-3.03904
CHEMBL115220	CDK2_SeriesC	2.50744	1.01776	-33.357	-6.85566
CHEMBL115264	CDK2_SeriesC	16.3466	0.205042	-47.7461	-9.45626
CHEMBL115319	CDK2_SeriesC	16.277	0.218286	-47.0154	-8.08624
CHEMBL115446	CDK2_SeriesC	11.7362	0.304977	-39.7874	-9.47569
CHEMBL115933	CDK2_SeriesC	16.5609	0.10067	-47.7107	-6.97925
CHEMBL115994	CDK2_SeriesC	16.1642	0.120744	-45.2319	-3.29307
CHEMBL116047	CDK2_SeriesC	11.7157	0.167317	-34.5511	-13.2475
CHEMBL1761791	CDK2_SeriesC	15.3375	0.165636	-47.4527	-3.57647
CHEMBL189047	CDK2_SeriesC	10.2528	1.11331	-25.4041	-5.15178
CHEMBL190154	CDK2_SeriesC	14.1729	0.49068	-23.223	-5.59366
CHEMBL190178	CDK2_SeriesC	5.72574	1.73674	-40.4359	-7.04763
CHEMBL191144	CDK2_SeriesC	12.8996	0.310798	-41.6774	-7.16393
CHEMBL191834	CDK2_SeriesC	14.7124	0.296285	-40.3785	-7.25377
CHEMBL192042	CDK2_SeriesC	14.1428	0.372507	-44.4	-18.1598
CHEMBL192179	CDK2_SeriesC	12.3651	0.742303	-42.1466	-5.38089
CHEMBL192471	CDK2_SeriesC	10.0674	1.26428	-37.3261	-9.71501
CHEMBL192602	CDK2_SeriesC	8.22686	0.490709	-40.2716	-6.47454
CHEMBL193287	CDK2_SeriesC	17.2799	0.121952	-46.4551	-5.07435
CHEMBL233970	CDK2_SeriesC	4.37344	0.122381	-52.4393	-14.6284
CHEMBL296468	CDK2_SeriesC	15.6609	0.834441	-47.6886	-29.132
CHEMBL297570	CDK2_SeriesC	18.0947	0.5219	-53.3275	-18.0132
CHEMBL317703	CDK2_SeriesC	14.1861	0.13631	-64.9063	-0.187097
CHEMBL319103	CDK2_SeriesC	12.5211	0.205112	-67.775	-13.3315
CHEMBL319685	CDK2_SeriesC	6.1987	0.261959	-59.8117	-11.3459
CHEMBL321939	CDK2_SeriesC	14.5429	0.223504	-70.4368	-15.1755
CHEMBL323392	CDK2_SeriesC	16.4141	0.158373	-51.4555	-7.7594
CHEMBL323594	CDK2_SeriesC	15.6162	0.101453	-46.6969	-3.07356
CHEMBL324186	CDK2_SeriesC	17.0062	0.127963	-45.8504	-8.89526
CHEMBL324360	CDK2_SeriesC	5.06749	0.0233235	-26.6499	-9.64005
CHEMBL324577	CDK2_SeriesC	15.9525	0.119638	-48.08	-6.507
CHEMBL324942	CDK2_SeriesC	6.46019	0.44397	-29.9893	-9.74094
CHEMBL325606	CDK2_SeriesC	16.6204	0.15023	-51.6637	-7.32088
CHEMBL326310	CDK2_SeriesC	17.4456	0.152237	-47.0582	-8.36978
CHEMBL327017	CDK2_SeriesC	9.68338	1.36945	-34.1661	-6.58136
CHEMBL329040	CDK2_SeriesC	6.39875	0.73322	-45.8025	-5.68757
CHEMBL333382	CDK2_SeriesC	18.126	0.567964	-50.6378	-8.60904
CHEMBL333605	CDK2_SeriesC	18.4637	0.0952962	-42.9339	-7.50584
CHEMBL365355	CDK2_SeriesC	12.5577	0.915669	-36.0077	-8.1991
CHEMBL365988	CDK2_SeriesC	10.703	0.812625	-33.3888	-5.33007
CHEMBL366230	CDK2_SeriesC	16.8815	0.0884523	-42.8101	-14.4625
CHEMBL379495	CDK2_SeriesC	17.7916	0.388773	-49.9744	-10.0641
CHEMBL419753	CDK2_SeriesC	18.7059	0.285161	-30.3365	-9.45973
CHEMBL420135	CDK2_SeriesC	15.8742	0.179701	-45.034	-8.03216
CHEMBL420677	CDK2_SeriesC	16.4225	0.496483	-39.5779	-13.1568
CHEMBL430703	CDK2_SeriesC	17.403	0.175799	-45.6021	-2.6085
CHEMBL445813	CDK2_SeriesC	11.2029	10.4911	-44.2958	-10.1542
CHEMBL448316	CDK2_SeriesC	8.79355	1.2377	-28.6332	-10.3545
CHEMBL452601	CDK2_SeriesC	17.2173	0.517568	-51.9569	-11.5299
CHEMBL452602	CDK2_SeriesC	17.0532	0.263078	-36.9737	-15.5655
CHEMBL454645	CDK2_SeriesC	13.9844	0.440804	-60.173	-15.0077
CHEMBL454646	CDK2_SeriesC	15.3982	2.99067	-55.9284	-31.1582
CHEMBL455194	CDK2_SeriesC	11.8517	1.04699	-67.0851	-10.3704
CHEMBL455195	CDK2_SeriesC	13.975	0.698512	-57.7987	-14.145
CHEMBL456163	CDK2_SeriesC	11.8575	0.329634	-49.4273	-8.4479
CHEMBL456963	CDK2_SeriesC	12.2984	2.15313	-51.8057	-10.3481
CHEMBL457208	CDK2_SeriesC	10.2602	0.447921	-58.4971	-10.6455
CHEMBL457388	CDK2_SeriesC	8.806	2.53514	-39.1125	-10.9891
CHEMBL463579	CDK2_SeriesC	7.00145	0.303078	-32.7443	-10.7696
CHEMBL463580	CDK2_SeriesC	10.7139	3.21072	-41.3356	-11.1344
CHEMBL489477	CDK2_SeriesC	16.657	0.0972879	-47.2913	-7.34071
CHEMBL490480	CDK2_SeriesC	16.1916	0.0970401	-48.1571	-6.98454
CHEMBL490481	CDK2_SeriesC	16.099	0.100378	-48.303	-5.47929
CHEMBL495558	CDK2_SeriesC	17.97	6.18033	-58.8881	-28.5681
CHEMBL495754	CDK2_SeriesC	16.4241	0.978082	-51.8652	-11.7517
CHEMBL496568	CDK2_SeriesC	19.147	0.564462	-57.6629	-9.30697
CHEMBL496785	CDK2_SeriesC	14.4715	0.704489	-53.3961	-12.8766
CHEMBL497306	CDK2_SeriesC	7.525	3.09809	-42.2912	-14.77
CHEMBL497477	CDK2_SeriesC	4.6747	8.26645	-41.1409	-8.6034
CHEMBL498659	CDK2_SeriesC	11.331	2.14663	-42.6744	-8.62074
CHEMBL499521	CDK2_SeriesC	9.84752	0.105829	-42.0967	-6.25482
CHEMBL504155	CDK2_SeriesC	9.4342	0.367141	-45.0143	-7.9356
CHEMBL505474	CDK2_SeriesC	10.3682	1.19654	-46.6845	-23.2523
CHEMBL507167	CDK2_SeriesC	9.50975	0.450076	-37.5938	-9.06199
CHEMBL507536	CDK2_SeriesC	7.98363	0.152443	-45.0447	-4.35225
CHEMBL508506	CDK2_SeriesC	15.2352	1.25412	-59.2548	-12.3773
CHEMBL509012	CDK2_SeriesC	17.2465	0.702422	-58.0605	-9.40414
CHEMBL509772	CDK2_SeriesC	19.3743	1.71276	-49.7528	-11.3616
CHEMBL510578	CDK2_SeriesC	6.24916	4.25807	-44.682	-9.79516
CHEMBL518383	CDK2_SeriesC	9.43581	1.42049	-45.4672	-11.715
CHEMBL522891	CDK2_SeriesC	8.01115	0.168808	-45.4833	-11.5327
1H00_A	CDK2_SeriesD	8.99688	0.424848	-56.0142	1.40781
1H01_A	CDK2_SeriesD	10.9788	0.501002	-55.5244	-1.88711
1H07_A	CDK2_SeriesD	8.51672	0.172604	-71.0683	-10.5742
1H08_A	CDK2_SeriesD	10.483	0.173703	-57.0261	-2.10275
1JSV_A	CDK2_SeriesD	10.3105	0.067885	-44.7944	-7.83414
1OGU_A	CDK2_SeriesD	6.85893	0.148423	-57.6418	-12.0127
1OIR_A	CDK2_SeriesD	2.53898	2.45174	-57.7755	-8.1724
1PXL_A	CDK2_SeriesD	13.7019	0.924641	-66.6753	-11.4768
1PXM_A	CDK2_SeriesD	4.03018	0.456208	-43.0278	-8.51859
1PXN_A	CDK2_SeriesD	3.23751	0.356704	-47.5994	-6.3992
1PXP_A	CDK2_SeriesD	11.0995	0.787588	-57.6373	-10.0693
1URW_A	CDK2_SeriesD	18.5267	0.310075	-66.3306	-13.3748
1V1K_A	CDK2_SeriesD	10.2585	0.354222	-63.5961	-1.59986
2C5X_A	CDK2_SeriesD	11.1439	0.204291	-57.9555	-13.2952
2IW6_A	CDK2_SeriesD	9.93349	0.648881	-63.1402	-5.19391
2VV9_A	CDK2_SeriesD	9.45225	0.353186	-61.0696	-6.71501
2W05_A	CDK2_SeriesD	10.2928	0.199723	-72.5442	-6.55393
2W06_A	CDK2_SeriesD	10.9367	0.743968	-55.4831	-11.0883
2W17_A	CDK2_SeriesD	10.3868	0.353005	-68.2972	-6.15043
3SW4_A	CDK2_SeriesD	9.65604	2.84401	-55.0491	-8.79158
3SW7_A	CDK2_SeriesD	10.8909	0.45447	-66.4828	-11.5189
3UNJ_A	CDK2_SeriesD	7.77356	2.79454	-42.9733	-12.8608
3UNK_A	CDK2_SeriesD	9.4025	4.64826	-44.9511	-12.4914
4BCN_A	CDK2_SeriesD	11.3345	0.712354	-50.9743	-23.6343
4BGH_A	CDK2_SeriesD	5.45924	0.452207	-52.1499	-6.15152
4BZD_A	CDK2_SeriesD	11.6899	0.39881	-61.3419	-10.8141
4EK8_A	CDK2_SeriesD	5.79095	0.560928	-52.639	-11.6596
4FKO_A	CDK2_SeriesD	11.1777	0.469116	-63.0259	-10.0534
5IEY_A	CDK2_SeriesD	3.27065	0.134141	-52.6044	-5.97653
CHEMBL100391	CDK2_SeriesD	10.8093	0.108514	-64.7535	-13.6397
CHEMBL100664	CDK2_SeriesD	10.8528	1.3397	-55.4611	-16.0845
CHEMBL100675	CDK2_SeriesD	8.40526	0.679735	-57.5018	-10.9597
CHEMBL100811	CDK2_SeriesD	13.3769	0.181728	-56.8175	-49.1768
CHEMBL100945	CDK2_SeriesD	4.85409	0.803186	-53.7001	-13.2198
CHEMBL101019	CDK2_SeriesD	12.8899	1.47125	-54.1816	-14.5764
CHEMBL101052	CDK2_SeriesD	10.8349	0.219141	-47.697	-26.4334
CHEMBL101156	CDK2_SeriesD	2.72959	0.732147	-52.4257	-9.17599
CHEMBL101468	CDK2_SeriesD	9.92257	0.370605	-51.7766	-10.1674
CHEMBL101473	CDK2_SeriesD	10.4513	0.14072	-58.1366	-10.7973
CHEMBL101679	CDK2_SeriesD	12.2743	1.53818	-54.8459	-20.4563
CHEMBL101779	CDK2_SeriesD	11.1124	1.1871	-51.1284	-13.672
CHEMBL101868	CDK2_SeriesD	10.2999	0.258352	-53.0563	-20.5092
CHEMBL101887	CDK2_SeriesD	2.42766	4.43563	-39.6004	-16.0218
CHEMBL102008	CDK2_SeriesD	0.280042	0.0671878	-27.8805	-23.9362
CHEMBL102047	CDK2_SeriesD	12.5364	1.01275	-47.2435	-18.7636
CHEMBL102136	CDK2_SeriesD	10.9285	0.929465	-49.0102	-14.3588
CHEMBL102636	CDK2_SeriesD	7.98454	0.11517	-49.9127	-9.04962
CHEMBL102926	CDK2_SeriesD	10.2927	0.936389	-47.3319	-14.6369
CHEMBL103355	CDK2_SeriesD	12.1967	0.122529	-60.2785	-22.4292
CHEMBL103633	CDK2_SeriesD	9.98853	3.17719	-56.4831	-20.326
CHEMBL104467	CDK2_SeriesD	6.66906	0.0990284	-53.9357	-9.64175
CHEMBL107530	CDK2_SeriesD	7.79091	0.0783911	-52.1584	-9.39268
CHEMBL1241566	CDK2_SeriesD	8.91785	3.56072	-34.1275	-7.33094
CHEMBL1809192	CDK2_SeriesD	9.2632	0.156477	-48.3624	-4.31795
CHEMBL193643	CDK2_SeriesD	8.84785	0.0867618	-47.1352	-25.2794
CHEMBL211514	CDK2_SeriesD	4.94128	0.682632	-51.8329	-17.6276
CHEMBL2158843	CDK2_SeriesD	13.9659	0.437762	-64.0101	-11.197
CHEMBL2158850	CDK2_SeriesD	12.2621	0.226367	-55.6649	-16.5283
CHEMBL307808	CDK2_SeriesD	13.8738	0.150462	-44.7889	-14.8177
CHEMBL308853	CDK2_SeriesD	16.0858	0.380758	-53.4779	-7.72438
CHEMBL309573	CDK2_SeriesD	13.5288	1.63416	-53.1981	-20.0537
CHEMBL316809	CDK2_SeriesD	3.01395	0.206789	-45.5298	-20.5365
CHEMBL317281	CDK2_SeriesD	11.0408	0.222245	-58.528	-15.0086
CHEMBL317378	CDK2_SeriesD	4.35299	0.251747	-50.8313	-61.6082
CHEMBL317629	CDK2_SeriesD	9.40427	3.499	-44.0156	-11.4458
CHEMBL318188	CDK2_SeriesD	16.0631	0.249557	-57.1884	-22.376
CHEMBL318461	CDK2_SeriesD	10.3218	0.277061	-48.8141	-3.9012
CHEMBL318485	CDK2_SeriesD	15.0379	0.178194	-57.7754	-6.18268
CHEMBL318999	CDK2_SeriesD	8.00136	0.120704	-57.0759	-8.88125
CHEMBL319709	CDK2_SeriesD	6.01196	0.0783798	-53.7105	-6.97509
CHEMBL322019	CDK2_SeriesD	5.37953	0.990325	-53.4549	-18.7131
CHEMBL322568	CDK2_SeriesD	7.6467	0.131509	-55.4338	-8.92624
CHEMBL322640	CDK2_SeriesD	8.76533	0.0829259	-63.5527	-19.2289
CHEMBL328623	CDK2_SeriesD	8.99613	0.126903	-59.9903	-47.6342
CHEMBL3354187	CDK2_SeriesD	3.55637	0.121435	-35.213	-13.9105
CHEMBL3354188	CDK2_SeriesD	5.54917	0.175873	-21.6178	-21.6373
CHEMBL3354190	CDK2_SeriesD	7.06251	0.112578	-27.9497	-25.3485
CHEMBL3354191	CDK2_SeriesD	1.95029	4.38765	-16.213	-13.2211
CHEMBL3354192	CDK2_SeriesD	6.33806	0.166733	-37.9088	-14.7212
CHEMBL3421963	CDK2_SeriesD	16.2953	0.104254	-51.6522	-12.6551
CHEMBL3421967	CDK2_SeriesD	2.58809	0.483782	-32.6306	-15.7833
CHEMBL3421968	CDK2_SeriesD	9.10973	0.802549	-49.0905	-12.7072
CHEMBL3421969	CDK2_SeriesD	1.16111	4.12588	-44.4942	-17.5975
CHEMBL3421970	CDK2_SeriesD	5.87297	0.425124	-45.0243	-17.2248
CHEMBL3421971	CDK2_SeriesD	6.04793	0.322432	-45.5146	-12.0442
CHEMBL3644020	CDK2_SeriesD	5.43443	0.061868	-54.8435	-23.3418
CHEMBL3644021	CDK2_SeriesD	5.90644	0.0647601	-54.2982	-21.4077
CHEMBL3644032	CDK2_SeriesD	5.70538	0.0502475	-54.8903	-8.87687
CHEMBL3648073	CDK2_SeriesD	7.64338	0.136835	-62.5189	-9.09841
CHEMBL3658074	CDK2_SeriesD	5.35672	0.276381	-55.7575	-6.54218
CHEMBL393659	CDK2_SeriesD	0.961669	0.914607	-37.0522	-19.9842
CHEMBL418793	CDK2_SeriesD	13.4163	0.208636	-60.3557	-21.875
CHEMBL419534	CDK2_SeriesD	10.378	0.116198	-52.9076	-23.4267
CHEMBL419634	CDK2_SeriesD	6.52546	2.15822	-47.3763	-17.7261
CHEMBL419720	CDK2_SeriesD	3.82706	0.0948034	-45.6368	-7.8474
CHEMBL421583	CDK2_SeriesD	6.57545	1.03895	-56.965	-42.3052
CHEMBL430507	CDK2_SeriesD	3.60466	0.498101	-58.8896	-11.0368
CHEMBL453629	CDK2_SeriesD	10.6203	7.03366	-50.2224	-7.05116
CHEMBL453895	CDK2_SeriesD	9.66543	10.9118	-54.3669	-21.0779
CHEMBL455467	CDK2_SeriesD	10.2154	11.8346	-58.5632	-23.5838
CHEMBL455468	CDK2_SeriesD	10.9015	8.88038	-51.9156	-6.93348
CHEMBL457887	CDK2_SeriesD	10.6264	6.12423	-61.4473	-7.38216
CHEMBL457888	CDK2_SeriesD	11.1539	9.84691	-48.2047	-7.92437
CHEMBL458547	CDK2_SeriesD	13.1399	0.933837	-54.8152	-51.5699
CHEMBL458548	CDK2_SeriesD	8.26257	0.693643	-45.0418	-11.0715
CHEMBL460086	CDK2_SeriesD	8.54074	10.5815	-55.4547	-33.21
CHEMBL462192	CDK2_SeriesD	8.06267	0.338527	-67.3083	-22.6604
CHEMBL462385	CDK2_SeriesD	8.85063	0.349432	-53.6135	-22.1283
CHEMBL476518	CDK2_SeriesD	11.691	7.53338	-52.0277	-13.4832
CHEMBL476577	CDK2_SeriesD	8.42136	0.542534	-63.3149	-27.9737
CHEMBL476578	CDK2_SeriesD	9.04913	0.594135	-63.7377	-18.4114
CHEMBL476993	CDK2_SeriesD	11.7837	0.710106	-59.7057	-16.4847
CHEMBL477567	CDK2_SeriesD	9.23236	9.67827	-56.958	-6.94271
CHEMBL477568	CDK2_SeriesD	9.05708	0.30201	-61.7684	-8.18802
CHEMBL477785	CDK2_SeriesD	9.20287	0.31786	-55.4375	-14.0323
CHEMBL478241	CDK2_SeriesD	10.2758	9.7354	-54.1411	-14.2132
CHEMBL483590	CDK2_SeriesD	9.97681	3.48432	-60.0213	-11.007
CHEMBL484555	CDK2_SeriesD	15.7374	1.05467	-55.16	-9.95575
CHEMBL484571	CDK2_SeriesD	12.6651	0.951813	-59.6785	-8.44293
CHEMBL484738	CDK2_SeriesD	7.82348	0.192569	-59.4537	-11.0544
CHEMBL485425	CDK2_SeriesD	7.83742	2.48729	-57.6882	-9.27409
CHEMBL485431	CDK2_SeriesD	8.82801	6.57506	-44.2876	-10.5901
CHEMBL485602	CDK2_SeriesD	10.4762	0.119145	-57.4354	-7.91011
CHEMBL485618	CDK2_SeriesD	10.8882	2.29431	-66.0565	-23.9501
CHEMBL485619	CDK2_SeriesD	14.0942	1.02524	-60.7082	-15.1704
CHEMBL487067	CDK2_SeriesD	8.80267	9.58379	-58.005	-43.1632
CHEMBL507722	CDK2_SeriesD	2.14676	55.1332	-52.6468	-13.5194
CHEMBL509406	CDK2_SeriesD	6.25883	0.497255	-60.5576	-36.4353
CHEMBL514384	CDK2_SeriesD	7.15733	10.07	-57.2058	-21.7615
CHEMBL514690	CDK2_SeriesD	10.7157	9.8381	-55.6743	-7.09418
CHEMBL515311	CDK2_SeriesD	12.2682	9.27229	-52.5925	-22.3064
CHEMBL515854	CDK2_SeriesD	9.1539	14.3551	-57.3762	-43.8985
CHEMBL518826	CDK2_SeriesD	7.72371	0.212782	-50.9803	-37.3359
CHEMBL520003	CDK2_SeriesD	18.206	0.353989	-65.7129	-13.9604
CHEMBL520187	CDK2_SeriesD	10.0868	0.152691	-56.7021	-17.8933
CHEMBL520353	CDK2_SeriesD	10.4373	0.159124	-55.8566	-17.2385
CHEMBL70808	CDK2_SeriesD	11.4129	0.0984882	-57.048	-22.6206
CHEMBL70824	CDK2_SeriesD	8.19309	3.88381	-53.9824	-15.034
CHEMBL71044	CDK2_SeriesD	13.9509	0.664975	-51.2324	-14.4702
CHEMBL72464	CDK2_SeriesD	10.954	0.110828	-59.8166	-16.4574
CHEMBL72510	CDK2_SeriesD	11.7511	0.691737	-55.8406	-14.7435
CHEMBL72548	CDK2_SeriesD	13.1652	1.22068	-50.8276	-16.2026
CHEMBL73214	CDK2_SeriesD	12.817	0.124696	-57.7754	-9.21131
CHEMBL73243	CDK2_SeriesD	11.5921	4.32806	-59.1326	-24.1738
CHEMBL73303	CDK2_SeriesD	13.3484	0.920678	-61.1396	-8.93873
CHEMBL98335	CDK2_SeriesD	11.3693	0.13357	-55.0845	-24.5755
CHEMBL99647	CDK2_SeriesD	13.2562	0.173552	-58.1949	-15.392
CHEMBL99687	CDK2_SeriesD	9.48975	0.161009	-51.9741	-54.3554
CHEMBL99689	CDK2_SeriesD	7.49728	5.50656	-52.7143	-11.8596
CHEMBL99699	CDK2_SeriesD	3.34736	1.17599	-37.3988	-31.3069
CHEMBL99948	CDK2_SeriesD	9.88666	0.322854	-59.8562	-25.4526
2P4J	BACE1	20.5989	0.186529	-90.8165	-41.963
2QZL	BACE1	18.3832	0.43802	-105.781	-46.3973
2PH6	BACE1	17.1793	0.0869219	-79.0846	-33.4694
4GID	BACE1	17.1474	0.0771125	-100.313	-42.0303
4FCO	BACE1	15.4688	0.0821611	-104.139	-27.5004
3TPR	BACE1	15.4637	0.0515761	-92.4833	-33.6736
2B8L	BACE1	15.4583	0.045401	-100.605	-33.3315
3TPP	BACE1	15.2847	0.047787	-100.656	42.6646
3IXK	BACE1	11.1572	0.0534539	-79.1878	-36.4817
3IXJ	BACE1	10.3718	0.147023	-95.0496	-37.2295
2XFK	BACE1	10.1114	0.042984	-103.439	-26.1656
2XFJ	BACE1	9.94948	0.0462717	-108.532	-21.2986
3OHH	BACE1	9.79962	0.0586494	-31.3081	-8.92481
3VEU	BACE1	9.56722	0.0713241	-87.5225	-30.3553
3OHF	BACE1	9.16141	0.0697052	-76.9676	-19.5409
4DPF	BACE1	9.02496	0.134631	-42.6297	-8.52882
3QI1	BACE1	8.89902	0.0280921	-54.772	-19.9122
3R2F	BACE1	8.77675	0.400377	-57.9723	-23.3746
3CID	BACE1	7.87438	0.142614	-61.6357	-9.64122
4DUS	BACE1	7.86687	0.0300509	-74.4677	-20.6235
5T1W	BACE1	7.85314	2.18862	Nan	37.4702
4DH6	BACE1	7.8283	0.0337688	-69.4671	-13.8391
4J0Z	BACE1	7.44923	0.0859033	14.5845	-3.77771
3N4L	BACE1	7.36716	0.0329487	-69.2498	-24.0016
3CKP	BACE1	6.97492	0.568829	-65.6603	-27.7452
4JP9	BACE1	6.31866	0.329534	66.1917	6.68831
4EXG	BACE1	6.31004	0.0252549	-80.3239	-15.9579
2P83	BACE1	6.1241	0.0960263	-47.2262	-18.0372
5F00	BACE1	5.84646	0.0768576	nan	-14.9878
4DJU	BACE1	5.67965	0.0465422	86.8414	22.8073
4FSE	BACE1	5.52392	0.265534	617.505	48.7556
4I0J	BACE1	5.44445	0.197426	-46.6311	-21.4868
2IQG	BACE1	5.30252	0.0887766	-72.2738	-16.3792
4J0V	BACE1	4.95915	5.39125	-0.963536	-4.49127
3K5G	BACE1	4.89249	0.466357	-29.9604	-21.7074
4J0T	BACE1	4.8448	3.32657	29.5076	-8.93876
3DV5	BACE1	4.74651	0.0410345	-49.8703	-5.33835
4K8S	BACE1	4.74524	0.0939389	-77.837	-26.0317
4J17	BACE1	4.66801	0.439058	42.7181	-3.32968
4J0Y	BACE1	4.50375	0.763317	14.0725	-10.2445
3LPJ	BACE1	4.18161	0.131881	-75.6085	-16.5472
3CIB	BACE1	4.14394	0.111341	-69.8901	-26.546
4KE0	BACE1	4.12817	0.0404152	-69.1471	-24.9775
4J0P	BACE1	4.05095	0.450647	19.3685	-6.59774
3CKR	BACE1	3.99901	0.148188	-25.3228	-24.0793
4J1C	BACE1	3.99247	0.465368	16.1666	2.50481
3CIC	BACE1	3.90759	0.0591017	-65.2946	-12.234
3LPI	BACE1	3.52998	0.0754685	-68.094	-30.1262
4X2L	BACE1	3.26484	0.260861	26.0522	-11.3114
4J1F	BACE1	3.19914	1.14736	16.6099	9.39536
4J1E	BACE1	3.12935	2.59633	27.9584	4.8814
2OHR	BACE1	2.97796	0.0470352	-22.6791	-17.8711
2OHT	BACE1	2.90165	0.236937	-17.7539	-11.7421
5CLM	BACE1	2.86884	0.105473	nan	-11.7988
3DV1	BACE1	2.83414	0.0261321	-42.7039	-25.3058
4H3I	BACE1	2.78422	0.0498252	251.552	91.555
3RU1	BACE1	2.75722	0.151292	-13.2833	-2.17391
2F3F	BACE1	2.09829	0.605992	-51.398	-22.1351
4I0F	BACE1	1.74446	0.112117	354.868	41.8898
4D8C	BACE1	1.6069	0.165768	-52.3155	-19.7205
